# Supplementary material for: m6A mRNA methylation regulates CTNNB1 to promote the proliferation of hepatoblastoma
Source: Mol Cancer. 2019 Dec 23;18:188. doi: 10.1186/s12943-019-1119-7 (PMC6927193; doi:10.1186/s12943-019-1119-7)
Supplement: Supplementary file 3 — Additional file 3: Table S1. Sequence of primers used in this study. [file 12943_2019_1119_MOESM3_ESM.xlsx]

## Sheet: Sheet1
Gene symbol	Forward primer	Reverse primer
WTAP	ACTGGCCTAAGAGAGTCTGAAG	GTTGCTAGTCGCATTACAAGGA
FTO	AACACCAGGCTCTTTACGGTC	TGTCCGTTGTAGGATGAACCC
YTHDF2	CCTTAGGTGGAGCCATGATTG	TCTGTGCTACCCAACTTCAGT
METTL3	GGAATCACCTCCGACACTC	AAGCTGCACTTCAGACGAAT
CTNNB1	AAAGCGGCTGTTAGTCACTGG	CGAGTCATTGCATACTGTCCAT
GAPDH	GGAGCGAGATCCCTCCAAAAT	GGCTGTTGTCATACTTCTCATGG
