# Supplementary material for: m6A mRNA methylation regulates CTNNB1 to promote the proliferation of hepatoblastoma
Source: Mol Cancer. 2019 Dec 23;18:188. doi: 10.1186/s12943-019-1119-7 (PMC6927193; doi:10.1186/s12943-019-1119-7)
Supplement: Supplementary file 4 — Additional file 4: Table S2. Antibodies used in this study. [file 12943_2019_1119_MOESM4_ESM.xlsx]

## Sheet: Sheet1
Antibody	Source	Identifier
METTL3	Abcam	Cat#ab195352
WTAP	Abcam	Cat#ab195380
FTO	Abcam	Cat#ab124892
YTHDF2	Abcam	Cat#ab220163
GAPDH	Proteintech	Cat#10494-1-AP
β-Actin	Proteintech	Cat#20536-1-AP
β-Catenin	Abcam	Cat#ab32572
TCF4	Abcam	Cat#ab185736
Cyclin D1	Epitomics	Cat##2261
