# Supplementary material for: m6A mRNA methylation regulates CTNNB1 to promote the proliferation of hepatoblastoma
Source: Mol Cancer. 2019 Dec 23;18:188. doi: 10.1186/s12943-019-1119-7 (PMC6927193; doi:10.1186/s12943-019-1119-7)
Supplement: Supplementary file 5 — Additional file 5: Table S3. Targets sequences of siRNAs used in this study. [file 12943_2019_1119_MOESM5_ESM.xlsx]

## Sheet: Sheet1
Gene symbol	Target sequence
siMETTL3-1	GCUACCUGGACGUCAGUAU
siMETTL3-2	GCUGCACUUCAGACGAAUU
siWTAP-1	GCAAGAGUGUACUACUCAA
siWTAP-2	GCCCAACUGAGAUCAACAA
siFTO-1	AUAGCCGCUGCUUGUGAGA
siFTO-2	AGAGCGCGAAGCUAAGAAA
siYTHDF2-1	GCGGGUCCAUUACUAGUAA
siYTHDF2-2	GGGCUGAUAUUGCUAGCAA
siCTNNB1-1	CCAGACACGCUAUCAUGCG
siCTNNB1-2	UUGGAUUGAUUCGAAAUCU
